# Supplementary material for: Prevalence, Screening Practices and Risk Stratification for Diabetic Foot Complications in Primary Healthcare Clinics: A Cross-Sectional Study in Gauteng Province, South Africa
Source: Int J Environ Res Public Health. 2025 Nov 27;22(12):1794. doi: 10.3390/ijerph22121794 (PMC12732912; doi:10.3390/ijerph22121794)
Supplement: Supplementary file 1 [file ijerph-22-01794-s001.zip]

Archive with 1 entries (1 files):
- ijerph-3861701-supplementary.pdf
